# Supplementary material for: Genetic Variations and Haplotype Diversity of the Wheat FRIZZY PANICLE (WFZP) Gene in 98 Aegilops tauschii Accessions
Source: Genes (Basel). 2025 Mar 31;16(4):414. doi: 10.3390/genes16040414 (PMC12026872; doi:10.3390/genes16040414)
Supplement: Supplementary file 1 [file genes-16-00414-s001.zip]

Archive with 1 entries (1 files):
- genes-3538062-supplementary.xlsx
