# Supplementary material for: Genetic Variations and Haplotype Diversity of the Wheat FRIZZY PANICLE (WFZP) Gene in 98 Aegilops tauschii Accessions
Source: Genes (Basel). 2025 Mar 31;16(4):414. doi: 10.3390/genes16040414 (PMC12026872; doi:10.3390/genes16040414)
Supplement: Supplementary file 1 [file genes-16-00414-s001.zip › genes-3538062-supplementary.xlsx]

## Sheet: Table S1
Table S1. Source of germplasm utilized
Accession	Origin	Location	Latitude	Longitude	Taxon	Haplotype	GenBank Accession No.
AE1548	Iran	Pahlevi			ssp. strangulata	Hap-D1	PP907061
AE1600	Iran	Gorgan	36.37	54.55	ssp. strangulata	Hap-D1	PP907061
AE1602	Iran	Gorgan	36.37	54.55	ssp. strangulata	Hap-D1	PP907061
AE1605					ssp. strangulata	Hap-D1	PP907061
AE425					ssp. strangulata	Hap-D1	PP907061
AE430					ssp. strangulata	Hap-D1	PP907061
AL370	Iran		38.2381	48.2763	ssp. strangulata	Hap-D1	PP907061
AS2389	Iran		38.4468	48.8715	ssp. strangulata	Hap-D1	PP907061
CIae9	Iran	Māzandarān	36.6311	53.3	ssp. strangulata	Hap-D1	PP907061
DV198	Iran				ssp. strangulata	Hap-D1	PP907061
DV216	Iran				ssp. strangulata	Hap-D1	PP907061
DV220	Iran				ssp. strangulata	Hap-D1	PP907061
DV222	Iran				ssp. strangulata	Hap-D1	PP907061
DV2772	Armenia				ssp. strangulata	Hap-D1	PP907061
DV2942	Azerbaijan				ssp. strangulata	Hap-D1	PP907061
DV309	Azerbaijan				ssp. strangulata	Hap-D1	PP907061
DV313	Armenia				ssp. strangulata	Hap-D1	PP907061
DV322	Georgia				ssp. strangulata	Hap-D1	PP907061
KU2078	Iran		36.9186	54.8849	ssp. strangulata	Hap-D1	PP907061
KU2082	Iran		36.9167	55.8333	ssp. strangulata	Hap-D1	PP907061
KU2086	Iran		35.7242	52.6637	ssp. strangulata	Hap-D1	PP907061
KU2094	Iran		36.5902	52.0906	ssp. strangulata	Hap-D1	PP907061
KU2100	Iran		36.5	50.3333	ssp. strangulata	Hap-D1	PP907061
KU2101	Iran		36.55	50.3	ssp. strangulata	Hap-D1	PP907061
KU2125	Iran		36.65	51.42	ssp. strangulata	Hap-D1	PP907061
KU2801	Azerbaijan		40.6265	49.5566	ssp. strangulata	Hap-D1	PP907061
KU2803	Azerbaijan		40.5702	48.7477	ssp. strangulata	Hap-D1	PP907061
KU2804	Azerbaijan		40.5702	48.7477	ssp. strangulata	Hap-D1	PP907061
KU2821	Armenia		40.161	44.6484	ssp. strangulata	Hap-D1	PP907061
PI369627					ssp. strangulata	Hap-D1	PP907061
PI511370	Iran	Khoshyailagh	36.836	55.362	ssp. strangulata	Hap-D1	PP907061
PI603224	Russian Federation	Dagestan	42.9966	46.9977	ssp. strangulata	Hap-D1	PP907061
PI603250	Iran	5km W of Behshahr (Sari-Behshahr)	36.6667	53.5833	ssp. strangulata	Hap-D1	PP907061
AE208	Azerbaijan				ssp. tauschii	Hap-D1	PP907061
AE219	Azerbaijan				ssp. tauschii	Hap-D1	PP907061
AE224	Azerbaijan				ssp. tauschii	Hap-D1	PP907061
DV185	Afghanistan				ssp. tauschii	Hap-D1	PP907061
IG48567	Uzbekistan		40.5667	71.7	ssp. tauschii	Hap-D1	PP907061
AE143	Azerbaijan					Hap-D1	PP907061
AE1606	Iran	8 km von Gorgan	36.37	54.55		Hap-D1	PP907061
AE228	Azerbaijan					Hap-D1	PP907061
AS89						Hap-D1	PP907061
CIae20	Iran	Māzandarān	36.5833	52.1		Hap-D1	PP907061
KU2081	Iran		36.9167	55.8333		Hap-D1	PP907061
DV2885					ssp. strangulata	Hap-D2	PP907062
KU2113	Iran		36.76	45.72	ssp. strangulata	Hap-D2	PP907062
KU2612	Afghanistan		34.5508	69.0345	ssp. strangulata	Hap-D2	PP907062
KU2633	Afghanistan		36.9639	70.959	ssp. strangulata	Hap-D2	PP907062
PI603241	Azerbaijan	Shemakha (Semacha) region, town of Maraza	40.5333	48.9167	ssp. strangulata	Hap-D2	PP907062
AE221	Azerbaijan				ssp. tauschii	Hap-D2	PP907062
AE251	Azerbaijan				ssp. tauschii	Hap-D2	PP907062
AE3	USSR	Central Asia			ssp. tauschii	Hap-D2	PP907062
AE964	Turkmenistan	Kopet Dag			ssp. tauschii	Hap-D2	PP907062
DV152	Afghanistan				ssp. tauschii	Hap-D2	PP907062
DV162	Afghanistan				ssp. tauschii	Hap-D2	PP907062
DV169	Afghanistan				ssp. tauschii	Hap-D2	PP907062
DV170	Afghanistan				ssp. tauschii	Hap-D2	PP907062
DV260	Iran				ssp. tauschii	Hap-D2	PP907062
DV269	Iran				ssp. tauschii	Hap-D2	PP907062
DV280	Afghanistan				ssp. tauschii	Hap-D2	PP907062
DV283	Afghanistan				ssp. tauschii	Hap-D2	PP907062
DV284	Afghanistan				ssp. tauschii	Hap-D2	PP907062
DV285	Afghanistan				ssp. tauschii	Hap-D2	PP907062
DV2869	Armenia				ssp. tauschii	Hap-D2	PP907062
DV287	Afghanistan				ssp. tauschii	Hap-D2	PP907062
DV314	Armenia				ssp. tauschii	Hap-D2	PP907062
DV330	Georgia				ssp. tauschii	Hap-D2	PP907062
IG120736	Uzbekistan		39.9167	66.3667	ssp. tauschii	Hap-D2	PP907062
IG131606	Kyrgyzstan		42.5672	71.9225	ssp. tauschii	Hap-D2	PP907062
IG131634	Kazakhstan		42.549	68.2387	ssp. tauschii	Hap-D2	PP907062
IG140164	Tajikistan		37.9405	69.5753	ssp. tauschii	Hap-D2	PP907062
IG46645	Pakistan		30.1334	67.1533	ssp. tauschii	Hap-D2	PP907062
IG46649	Pakistan		30.2478	66.958	ssp. tauschii	Hap-D2	PP907062
IG46652	Pakistan		30.3675	66.9521	ssp. tauschii	Hap-D2	PP907062
IG46654	Pakistan		30.5	66.9333	ssp. tauschii	Hap-D2	PP907062
IG46660	Pakistan		30.6167	67.3333	ssp. tauschii	Hap-D2	PP907062
IG46665	Pakistan		30.6202	66.4325	ssp. tauschii	Hap-D2	PP907062
IG46674	Pakistan		29.35	66.5833	ssp. tauschii	Hap-D2	PP907062
IG47231	Pakistan		30.6643	67.0174	ssp. tauschii	Hap-D2	PP907062
IG48042	India		34.0833	74.8	ssp. tauschii	Hap-D2	PP907062
IG48551	Uzbekistan		39.9667	67.5	ssp. tauschii	Hap-D2	PP907062
KU2087	Iran		36.6667	53.4167	ssp. tauschii	Hap-D2	PP907062
KU2615	Afghanistan		36.7411	69.5125	ssp. tauschii	Hap-D2	PP907062
KU2618	Afghanistan		36.6816	69.8071	ssp. tauschii	Hap-D2	PP907062
PI486274	Turkey	35km W of Tuzluca	40.15	43.3667	ssp. tauschii	Hap-D2	PP907062
PI554311	Turkey	14km SW of Van at sign reading 20km to Van	38.4167	43.3	ssp. tauschii	Hap-D2	PP907062
PI554321	Turkey	14km SW of Semdinli	37.1667	44.5667	ssp. tauschii	Hap-D2	PP907062
PI560754	Turkey	4.4km S of road junction to Yuksekova on Hakkari-Van road	37.7167	44.0167	ssp. tauschii	Hap-D2	PP907062
PI603220	Western Asia				ssp. tauschii	Hap-D2	PP907062
PI603222	USSR				ssp. tauschii	Hap-D2	PP907062
PI603255	Armenia	Aragaband (Yerevan - airport)	40.1833	44.5	ssp. tauschii	Hap-D2	PP907062
AS2392						Hap-D2	PP907062
DV2959						Hap-D2	PP907062
KU2105	Iran		37.5174	49.3176	ssp. tauschii	Hap-D3	PP907063
KU2158	Iran		36.906	50.658	ssp. tauschii	Hap-D3	PP907063
KU2161	Iran		36.906	50.658	ssp. tauschii	Hap-D3	PP907063
AE1037	Georgia	20 km NW Citeli-Ckaro, Rayon Citeli-Ckaro, Kachetien, Ausläufer des Gombori-Gebirges	41.3357	46.0057	ssp. tauschii	Hap-D4	PP907064
KU2153	Iran		36.2504	49.9596	ssp. tauschii	Hap-D5	PP907065
Accessions prefixed with either PI or CIae were provided by the USDA-ARS, those with KU were provided by the Japanese National BioResource Project (NBRP), those with IG were provided by the International Center for Agricultural Research in the Dry Areas (ICARDA), those with AL were provided by UC Davis, and those with AS were provided by the Sichuan Agricultural University Triticeae Research Inst…
